# Supplementary material for: A new species of Wesmaelius Krüger from Mexico, with a key to the New World species of the subgenus Kimminsia Killington (Neuroptera, Hemerobiidae)
Source: Zookeys. 2019 Apr 23;841:61–70. doi: 10.3897/zookeys.841.29570 (PMC6491408; doi:10.3897/zookeys.841.29570)
Supplement: XML Treatment for Wesmaelius (Kimminsia) nanacamilpa [file zookeys.841.29570-treatment1.xml]

<!DOCTYPE tp:taxon-treatment
  PUBLIC "-//TaxonX//DTD Taxonomic Treatment Publishing DTD v0 20100105//EN" "tax-treatment-NSO.dtd">
<tp:taxon-treatment xmlns:tp="http://www.plazi.org/taxpub"><tp:treatment-meta><kwd-group><label>Taxon classification</label><kwd><named-content xmlns:xlink="http://www.w3.org/1999/xlink" content-type="kingdom">Animalia</named-content></kwd><kwd><named-content xmlns:xlink="http://www.w3.org/1999/xlink" content-type="order">Neuroptera</named-content></kwd><kwd><named-content xmlns:xlink="http://www.w3.org/1999/xlink" content-type="family">Hemerobiidae</named-content></kwd></kwd-group><mixed-citation publication-type="journal"><person-group><name><surname>Marquez-López</surname><given-names>Yesenia</given-names></name><name><surname>Contreras-Ramos</surname><given-names>Atilano</given-names></name></person-group><article-title>A new species of <italic><tp:taxon-name><tp:taxon-name-part taxon-name-part-type="genus" reg="Wesmaelius">Wesmaelius</tp:taxon-name-part></tp:taxon-name></italic> Krüger from Mexico, with a key to the New World species of the subgenus <italic><tp:taxon-name><tp:taxon-name-part taxon-name-part-type="subgenus" reg="Wesmaelius"/><tp:taxon-name-part taxon-name-part-type="subgenus" reg="Kimminsia">Kimminsia</tp:taxon-name-part></tp:taxon-name></italic> Killington (<tp:taxon-name><tp:taxon-name-part taxon-name-part-type="order">Neuroptera</tp:taxon-name-part></tp:taxon-name>, <tp:taxon-name><tp:taxon-name-part taxon-name-part-type="family">Hemerobiidae</tp:taxon-name-part></tp:taxon-name>)</article-title><source>Zookeys</source><day>23</day><month>4</month><year>2019</year><volume>841</volume><fpage>61</fpage><lpage>70</lpage><pub-id pub-id-type="doi">10.3897/zookeys.841.29570</pub-id></mixed-citation></tp:treatment-meta><tp:nomenclature><tp:taxon-name><tp:taxon-name-part taxon-name-part-type="genus" reg="Wesmaelius">Wesmaelius</tp:taxon-name-part> (<tp:taxon-name-part taxon-name-part-type="subgenus" reg="Kimminsia">Kimminsia</tp:taxon-name-part>) <tp:taxon-name-part taxon-name-part-type="species" reg="nanacamilpa">nanacamilpa</tp:taxon-name-part><object-id xmlns:xlink="http://www.w3.org/1999/xlink" content-type="zoobank" xlink:type="simple">http://zoobank.org/A877B409-F953-42B2-8BCE-901FB464FB84</object-id></tp:taxon-name><tp:taxon-authority>Marquez &amp; Contreras</tp:taxon-authority><tp:taxon-status xmlns:xlink="http://www.w3.org/1999/xlink" xlink:type="simple">sp. n.</tp:taxon-status><xref ref-type="fig" rid="F1">Figs 1</xref><xref ref-type="fig" rid="F2">, 2</xref></tp:nomenclature><tp:treatment-sec sec-type="material" id="SECID0EBJAC"><title>Material examined.</title><p>Holotype: Male; MEXICO: Tlaxcala, Nanacamilpa de Mariano Arista, Comunidad San Felipe Hidalgo, Bosque Mágico de Piedra Canteada, Santuario de la Luciérnaga, <named-content xmlns:xlink="http://www.w3.org/1999/xlink" content-type="dwc:verbatimCoordinates" xlink:type="simple"><named-content content-type="geo-json" specific-use="{&#34;type&#34;:&#34;Point&#34;,&#34;coordinates&#34;:[-98.600556,19.456194]}" id="NCID0EKJAC" xlink:type="simple">19°27'22.3"N, 98°36'02.0"W</named-content></named-content>, 2839 m, 03.vi.2016, Marquez, Contreras, Ramírez, Mayorga, Luna, luz blanca, bosque de <italic><tp:taxon-name><tp:taxon-name-part taxon-name-part-type="genus" reg="Abies">Abies</tp:taxon-name-part></tp:taxon-name></italic> [alcohol, genitalia dissected] (<abbrev xmlns:xlink="http://www.w3.org/1999/xlink" xlink:title="Colección Nacional de Insectos" id="ABBRID0EWJAC" xlink:type="simple">CNIN</abbrev>). Paratypes: same data as holotype, 1 female [alcohol, genitalia dissected] (<abbrev xmlns:xlink="http://www.w3.org/1999/xlink" xlink:title="Colección Nacional de Insectos" id="ABBRID0E1JAC" xlink:type="simple">CNIN</abbrev>), 1 female [alcohol, dissected] (<named-content xmlns:xlink="http://www.w3.org/1999/xlink" content-type="dwc:institutional_code" xlink:type="simple">NMNH</named-content>); same data as holotype but 2855 m, 02.vi.2017, Marquez, Contreras, Ramírez, Luna, mercury vapor light, 1 male [alcohol, undissected] (<named-content xmlns:xlink="http://www.w3.org/1999/xlink" content-type="dwc:institutional_code" xlink:type="simple">NMNH</named-content>).</p></tp:treatment-sec><tp:treatment-sec sec-type="diagnosis" id="SECID0EIKAC"><title>Diagnosis.</title><p>Head mostly dark brown (Fig. <xref ref-type="fig" rid="F1">1A</xref>), vertex yellowish with small brown spots (Fig. <xref ref-type="fig" rid="F1">1B</xref>); outer side of scape brown (Fig. <xref ref-type="fig" rid="F1">1A</xref>); colour pattern of pronotum a mid-longitudinal discontinuous line with adjacent small irregular spots (Fig. <xref ref-type="fig" rid="F1">1B</xref>); dark brown band running laterally along pronotum, mesothorax and extending towards the basal third of forewing (Fig. <xref ref-type="fig" rid="F1">1A, C</xref>). Male ectoproct with pecten strongly sclerotized (Fig. <xref ref-type="fig" rid="F2">2A, B</xref>); parameres diverging, distally with a narrow V-shape, styliform sclerites directed basally (Fig. <xref ref-type="fig" rid="F2">2E</xref>); gonarcus with short entoprocessus (Fig. <xref ref-type="fig" rid="F2">2C, D</xref>), lateral lobe broad (Fig. <xref ref-type="fig" rid="F2">2D</xref>); female lateral gonapophyses separate from ectoproct and ovoid (Fig. <xref ref-type="fig" rid="F2">2G</xref>), subgenital plate with large lateral lobe and central plate with broad basal incision (Fig. <xref ref-type="fig" rid="F2">2H</xref>), spermathecal duct moderately coiled (Fig. <xref ref-type="fig" rid="F2">2G</xref>).</p><fig id="F1" position="float" orientation="portrait"><label>Figure 1.</label><caption><p><tp:taxon-name><tp:taxon-name-part taxon-name-part-type="genus" reg="Wesmaelius">Wesmaelius</tp:taxon-name-part> (<tp:taxon-name-part taxon-name-part-type="subgenus" reg="Kimminsia">Kimminsia</tp:taxon-name-part>) <tp:taxon-name-part taxon-name-part-type="species" reg="nanacamilpa">nanacamilpa</tp:taxon-name-part></tp:taxon-name>, sp. n., habitus and wings: <bold>A</bold> Head and thorax, lateral <bold>B</bold> Head and thorax, dorsal <bold>C</bold> Forewing <bold>D</bold> Hind wing. Scale bars: 1 mm (<bold>A, B</bold>), 2 mm (<bold>C, D</bold>).</p></caption><graphic xmlns:xlink="http://www.w3.org/1999/xlink" xlink:href="zookeys-841-061-g001.jpg" position="float" orientation="portrait" xlink:type="simple" id="oo_296311.jpg"/></fig><fig id="F2" position="float" orientation="portrait"><label>Figure 2.</label><caption><p><tp:taxon-name><tp:taxon-name-part taxon-name-part-type="genus" reg="Wesmaelius">Wesmaelius</tp:taxon-name-part> (<tp:taxon-name-part taxon-name-part-type="subgenus" reg="Kimminsia">Kimminsia</tp:taxon-name-part>) <tp:taxon-name-part taxon-name-part-type="species" reg="nanacamilpa">nanacamilpa</tp:taxon-name-part></tp:taxon-name>, sp. n., genitalia: <bold>A, B</bold> Male genitalia, lateral <bold>C</bold> Male gonarcus, dorsal <bold>D</bold> Male gonarcus, lateral <bold>E</bold> Male parameres, dorsal <bold>F</bold> Male parameres, lateral <bold>G</bold> Female genitalia, lateral <bold>H</bold> Female genitalia, ventral. <tp:taxon-name><tp:taxon-name-part taxon-name-part-type="genus" reg="Wesmaelius">Wesmaelius</tp:taxon-name-part> (<tp:taxon-name-part taxon-name-part-type="subgenus" reg="Kimminsia">Kimminsia</tp:taxon-name-part>) <tp:taxon-name-part taxon-name-part-type="species" reg="magnus">magnus</tp:taxon-name-part></tp:taxon-name> (Kimmins): <bold>I</bold> Male ectoproct, lateral <bold>J</bold> male gonarcus, lateral <bold>K</bold> Male parameres, dorsal <bold>L</bold> Male parameres, lateral <bold>M</bold> Female subgenital plate, ventral. Abbreviations: cp, central plate; e, ectoproct; etp, entoprocessus; gl, gonapophyses laterales; ll, lateral lobe; ss, styliform sclerites; vl, ventral lobe. Scale bars: 0.5 mm (<bold>A, B, G, H</bold>), 0.25 mm (<bold>C–F</bold>), 0.5 mm (<bold>I–M</bold>); <bold>I–M</bold> redrawn from <xref ref-type="bibr" rid="B10">Monserrat (1998)</xref>.</p></caption><graphic xmlns:xlink="http://www.w3.org/1999/xlink" xlink:href="zookeys-841-061-g002.jpg" position="float" orientation="portrait" xlink:type="simple" id="oo_296312.jpg"/></fig></tp:treatment-sec><tp:treatment-sec sec-type="description" id="SECID0ESPAC"><title>Description.</title><p><italic><tp:taxon-name><tp:taxon-name-part taxon-name-part-type="genus" reg="Dimensions">Dimensions</tp:taxon-name-part></tp:taxon-name></italic>. Forewing length 9.2–9.5 mm, width 3.5–3.6 mm male (n = 2), length 9.6 mm, width 4.0 mm female (n = 2). <italic>Body colour pattern</italic>. Yellowish brown, with portions of head and thorax dark brown; wings patterned; abdomen yellowish, dark brown beyond fourth segment.</p><p><italic>Head</italic>. Mostly dark brown. Vertex pale yellow with dark brown spots, two pale brown lines between antennae and two pale brown lines behind eyes (Fig. <xref ref-type="fig" rid="F1">1B</xref>); frons dark brow nearly black, clypeus reddish brown with transverse row of conspicuous setae on posterior margin (Fig. <xref ref-type="fig" rid="F1">1A</xref>); labrum reddish brown, gena and postorbital region dark brown, nearly black; male antennae 73–75-segmented (n = 2), female 73-segmented (n =1), scape yellowish, laterally brown, pedicel yellowish, flagellomeres yellowish with narrow brown ring at base (Fig. <xref ref-type="fig" rid="F1">1A</xref>); eyes black with metallic luster (Fig. <xref ref-type="fig" rid="F1">1A</xref>).</p><!--PageBreak --><p><italic>Thorax</italic>. Contrasting yellowish brown with dark brown. Pronotum yellowish with two discontinuous mid-longitudinal lines with adjacent small irregular spots (Fig. <xref ref-type="fig" rid="F1">1B</xref>); dark brown band running along pronotum, mesothorax and extending towards the basal third of forewing (Fig. <xref ref-type="fig" rid="F1">1A, C</xref>); mesonotum yellowish, small dark brown spots forming a pattern (Fig. <xref ref-type="fig" rid="F1">1B</xref>); frontal side of mesothorax blackish brown (Fig. <xref ref-type="fig" rid="F1">1A</xref>). Legs mostly yellowish brown, anterior side of forefemur and midcoxa brown, hind legs mostly yellowish.</p><!--PageBreak --><!--PageBreak --><p><italic>Wings</italic>. Forewing narrowly oval; patterned with pale brown maculation; pterostigma pinkish, undefined; costal area narrow, wider at basal third; gradate series equally distanced; dark brown, nearly black irregular band along anal and cubital proximal third of wing; irregular elongate maculation at medial-cubital area in middle of wing (Fig. <xref ref-type="fig" rid="F1">1C</xref>). Hind wing broadly oval, mostly hyaline, without maculation except portions of costal and anal areas; patch of setae at base, before costal vein (Fig. <xref ref-type="fig" rid="F1">1D</xref>).</p><p><italic>Abdomen</italic>. Mostly pale brown, dark brown beyond fourth segment, particularly dorsally.</p><p><italic>Male genitalia</italic>. Ninth tergum narrow dorsally, broad basally, concave at upper posterior margin in lateral view (Fig. <xref ref-type="fig" rid="F2">2A, B</xref>); ectoproct subrectangular, with a prominent posterodorsal lobe, ventral lobe short with sclerotized teeth, 12 or 13 trichobothria (Fig. <xref ref-type="fig" rid="F2">2A, B</xref>). Gonarcus rounded, with mediuncus sharp, spine-like in dorsal view, short in lateral view (Fig. <xref ref-type="fig" rid="F2">2C, D</xref>); arcus with anterior projection subtriangular; lateral lobes convex in dorsal view (Fig. <xref ref-type="fig" rid="F2">2C</xref>), amply subquadrate in lateral view (Fig. <xref ref-type="fig" rid="F2">2D</xref>), proximal corners sharp (Fig. <xref ref-type="fig" rid="F2">2C</xref>); entoprocessus short, far from mediuncus (Fig. <xref ref-type="fig" rid="F2">2C, D</xref>). Parameres bar-like, diverging distally with a narrow V-shape, tips sclerotized with small teeth, base slender, strongly sclerotized, styliform sclerites directed basally (Fig. <xref ref-type="fig" rid="F2">2E, F</xref>).</p><p><italic>Female genitalia</italic>. Gonapophyses laterales separate from ectoproct, ovoid, less sclerotized at proximal side; ectoproct short, subrectangular, bearing 12–14 trichobothria (Fig. <xref ref-type="fig" rid="F2">2G</xref>); subgenital plate with central plate incised apically, conspicuously incised at base, internal margins of basal incision serrate; lateral lobes narrowly lanceolate, longer than central plate (Fig. <xref ref-type="fig" rid="F2">2H</xref>); spermatheca with sclerotized duct moderately coiled (Fig. <xref ref-type="fig" rid="F2">2G</xref>).</p></tp:treatment-sec><tp:treatment-sec sec-type="variation" id="SECID0ERDAE"><title>Variation.</title><p>Females were slightly larger than males, also females had a stronger colour pattern than males.</p></tp:treatment-sec><tp:treatment-sec sec-type="etymology" id="SECID0EWDAE"><title>Etymology.</title><p>Named after Nanacamilpa, the municipality of Tlaxcala State where the specimens were collected, meaning ‘field of mushrooms’ in Nahuatl.</p></tp:treatment-sec><tp:treatment-sec sec-type="ecology" id="SECID0E2DAE"><title>Ecology.</title><p>Specimens were attracted to white light (domestic light bulb) and mercury vapour light in an <italic><tp:taxon-name><tp:taxon-name-part taxon-name-part-type="genus" reg="Abies">Abies</tp:taxon-name-part><tp:taxon-name-part taxon-name-part-type="species" reg="religiosa">religiosa</tp:taxon-name-part></tp:taxon-name></italic> (Sacred Fir) forest, during the rainy season (early June). Specimens of <italic><tp:taxon-name><tp:taxon-name-part taxon-name-part-type="genus" reg="Wesmaelius">Wesmaelius</tp:taxon-name-part></tp:taxon-name></italic> are generally captured in conifer forests, maintaining their activity at low temperatures with small population sizes (<xref ref-type="bibr" rid="B7">Klimaszewski and Kevan 1987b</xref>; <xref ref-type="bibr" rid="B10">Monserrat 1998</xref>, <xref ref-type="bibr" rid="B11">2015</xref>).</p></tp:treatment-sec><ref-list><ref id="B10"><mixed-citation xmlns:xlink="http://www.w3.org/1999/xlink" xlink:type="simple"><person-group><name name-style="western"><surname>Monserrat</surname><given-names>VJ</given-names></name></person-group> (<year>1998</year>) <article-title>Nuevos datos sobre los hemeróbidos de América (<tp:taxon-name><tp:taxon-name-part taxon-name-part-type="order">Neuroptera</tp:taxon-name-part></tp:taxon-name>: <tp:taxon-name><tp:taxon-name-part taxon-name-part-type="family">Hemerobiidae</tp:taxon-name-part></tp:taxon-name>).</article-title><source>Journal of Neuropterology</source><volume>1</volume>: <fpage>109</fpage>–<lpage>153</lpage>.</mixed-citation></ref><ref id="B7"><mixed-citation xmlns:xlink="http://www.w3.org/1999/xlink" xlink:type="simple"><person-group><name name-style="western"><surname>Klimaszewski</surname><given-names>J</given-names></name><name name-style="western"><surname>Kevan</surname><given-names>DKMcE</given-names></name></person-group> (<year>1987b</year>) <article-title>The brown lacewing flies of Canada and Alaska (<tp:taxon-name><tp:taxon-name-part taxon-name-part-type="order">Neuroptera</tp:taxon-name-part></tp:taxon-name>; <tp:taxon-name><tp:taxon-name-part taxon-name-part-type="family">Hemerobiidae</tp:taxon-name-part></tp:taxon-name>). Part IIb. The genus <italic><tp:taxon-name><tp:taxon-name-part taxon-name-part-type="genus">Wesmaelius</tp:taxon-name-part></tp:taxon-name></italic> Krüger.</article-title><source><tp:taxon-name><tp:taxon-name-part taxon-name-part-type="order">Neuroptera</tp:taxon-name-part></tp:taxon-name> International</source><volume>4</volume>: <fpage>245</fpage>–<lpage>274</lpage>.</mixed-citation></ref><ref id="B11"><mixed-citation xmlns:xlink="http://www.w3.org/1999/xlink" xlink:type="simple"><person-group><name name-style="western"><surname>Monserrat</surname><given-names>VJ</given-names></name></person-group> (<year>2015</year>) <article-title>Los hemeróbidos de la Península Ibérica y Baleares (<tp:taxon-name><tp:taxon-name-part taxon-name-part-type="class">Insecta</tp:taxon-name-part></tp:taxon-name>, <tp:taxon-name><tp:taxon-name-part taxon-name-part-type="superorder">Neuropterida</tp:taxon-name-part></tp:taxon-name>, <tp:taxon-name><tp:taxon-name-part taxon-name-part-type="order">Neuroptera</tp:taxon-name-part></tp:taxon-name>: <tp:taxon-name><tp:taxon-name-part taxon-name-part-type="family">Hemerobiidae</tp:taxon-name-part></tp:taxon-name>).</article-title><source>Graellsia</source><volume>71</volume>: <fpage>1</fpage>–<lpage>71</lpage>. <ext-link xlink:type="simple" ext-link-type="doi" xlink:href="10.3989/graellsia.2015.v71.129">https://doi.org/10.3989/graellsia.2015.v71.129</ext-link></mixed-citation></ref></ref-list></tp:taxon-treatment>
